# Supplementary material for: The prevalence of sleep deprivation and its impact among medical officers in a tertiary hospital, a cross-sectional study from Malaysia
Source: PLoS One. 2024 Aug 29;19(8):e0306574. doi: 10.1371/journal.pone.0306574 (PMC11361673; doi:10.1371/journal.pone.0306574)
Supplement: S1 File — (XLSX) [file pone.0306574.s001.xlsx]

## Sheet: Sleep deprivation data
Sleepinptime	callsweek	SN	Age	Gender	Race	MaritalStatus	Income	Longtermmedication	CaffeineConsumption	Alcoholconsumption	Exercise	Department	workinghoursweek	worktimings	SD	Q1	Q2	Q3	Q4	Q5	Q6	Q7	Q8	Q9	Q10	Q11	Q12	SDIscore	Dep_1	Dep_2	Dep_3	Dep_4	Dep_5	Dep_6
6	2	1	30	0	0	1	1	0	0	0	1	6	2	0	1	2	1	3	3	2	2	4	4	3	3	4	4	35	0	0	0	0	0	1
5	2	2	30	1	2	1	0	0	1	0	1	6	3	0	1	3	2	3	3	3	3	3	3	2	3	3	4	35	0	0	0	0	0	1
6	2	3	30	1	0	1	2	0	1	0	0	6	3	0	1	4	3	3	4	4	4	5	4	3	3	3	4	44	0	0	0	0	0	1
4	2	4	29	1	0	0	0	1	1	1	1	6	3	0	1	3	3	4	4	4	3	3	2	3	2	4	5	40	0	0	0	0	0	1
8	2	5	29	1	0	1	0	0	1	0	1	6	2	0	0	4	3	1	3	3	4	4	5	2	2	3	5	39	0	0	0	0	0	1
6	1	6	28	0	2	0	1	0	1	1	1	6	1	0	1	4	3	3	4	4	4	4	3	3	3	4	4	43	0	0	0	0	0	1
6	1	7	29	0	2	0	0	0	1	1	1	6	1	0	1	3	3	3	4	4	4	2	3	3	3	4	3	39	0	0	0	0	0	1
8	1	8	29	1	2	0	0	0	0	0	0	6	1	0	0	5	4	3	4	3	5	4	3	3	2	3	4	43	0	0	0	0	0	1
5	1	9	30	1	0	1	0	0	0	0	0	6	1	0	1	3	1	2	3	2	2	1	2	2	2	2	1	23	0	0	0	0	0	1
5	3	10	30	1	2	0	1	0	1	1	0	6	3	0	1	2	1	4	2	2	1	4	1	1	1	3	5	27	0	0	0	0	0	1
5	1	11	31	0	2	1	1	0	1	0	1	6	3	0	1	4	2	4	2	3	3	5	3	3	4	5	5	43	0	0	0	0	0	1
6	4	12	29	0	0	1	0	0	1	0	1	6	2	0	1	4	4	4	4	4	4	3	4	4	3	4	3	45	0	0	0	0	0	1
6	1	13	29	0	0	1	1	0	1	0	1	6	1	0	1	2	4	3	3	2	2	3	2	2	2	4	1	30	0	0	0	0	0	1
7	1	14	30	1	1	1	1	0	0	0	1	6	3	0	0	4	3	4	2	4	4	4	5	3	2	2	4	41	0	0	0	0	0	1
6	2	15	29	0	0	1	1	0	1	0	1	6	2	0	1	2	4	4	4	3	3	3	3	3	2	3	4	38	0	0	0	0	0	1
6	4	16	32	1	0	1	1	0	0	0	1	6	1	0	1	1	1	1	1	1	1	1	1	1	1	1	3	14	0	0	0	0	0	1
8	3	17	29	0	1	0	1	0	0	1	3	6	3	0	0	2	3	3	2	3	3	3	2	2	3	2	2	30	0	0	0	0	0	1
4	3	18	31	1	0	0	2	0	0	0	1	6	3	0	1	4	4	3	4	4	4	4	3	4	4	3	5	46	0	0	0	0	0	1
5	3	19	29	0	0	0	1	0	0	0	2	6	3	0	1	3	3	3	3	3	3	3	3	3	3	3	3	36	0	0	0	0	0	1
6	4	20	32	0	1	0	1	0	1	1	0	6	3	0	1	4	4	3	4	3	4	5	3	4	3	4	5	46	0	0	0	0	0	1
5	3	21	29	1	0	1	1	0	1	0	1	6	0	0	1	4	4	4	4	4	4	4	5	3	5	5	5	51	0	0	0	0	0	1
7	0	22	29	1	0	1	0	0	1	0	1	6	0	0	0	3	3	3	2	2	3	4	2	2	2	2	2	30	0	0	0	0	0	1
2	2	23	35	0	0	1	2	0	1	0	0	6	1	0	1	3	3	3	3	4	3	3	5	3	3	3	3	39	0	0	0	0	0	1
6	4	24	28	0	0	1	1	0	0	0	0	6	1	0	1	3	4	3	3	4	4	5	5	3	3	4	4	45	0	0	0	0	0	1
6	4	25	33	0	1	1	3	0	1	0	1	6	3	1	1	4	4	4	3	4	4	5	5	4	3	5	5	50	0	0	0	0	0	1
1	1	26	29	0	0	1	0	0	1	0	1	6	3	0	1	4	4	2	2	3	4	5	5	4	2	3	5	43	0	0	0	0	0	1
6	2	27	29	1	0	1	0	0	0	0	1	6	2	1	1	4	4	3	4	4	3	4	4	4	4	4	3	45	0	0	0	0	0	1
3	2	28	36	1	2	1	1	0	1	0	0	6	3	0	1	3	2	3	2	2	2	4	4	2	2	4	3	33	0	0	0	0	0	1
6	1	29	31	0	2	1	1	0	1	1	1	6	2	0	1	5	2	4	4	4	4	4	4	4	2	5	4	46	0	0	0	0	0	1
4	2	30	33	1	0	0	2	0	0	0	1	6	1	0	1	3	2	3	2	4	4	3	3	3	2	4	4	37	0	0	0	0	0	1
5	2	31	31	1	2	0	1	0	1	1	0	6	2	0	1	2	1	4	3	2	3	5	2	2	1	5	5	35	0	0	0	0	0	1
6	2	32	29	1	0	1	1	0	1	0	2	6	3	0	1	3	4	3	2	5	4	5	5	3	2	4	5	45	0	0	0	0	0	1
6	2	33	34	0	2	1	1	0	0	0	1	6	3	0	1	4	3	3	3	3	3	4	4	3	3	3	3	39	0	0	0	0	0	1
7	3	34	29	0	0	1	1	0	1	0	1	3	2	0	0	4	4	4	4	4	5	5	5	4	4	5	4	52	0	0	1	0	0	0
2	2	35	29	1	1	1	1	0	1	1	1	3	3	0	1	5	2	2	2	4	4	3	5	2	2	2	4	37	0	0	1	0	0	0
6	2	36	28	1	2	0	0	0	1	0	0	3	3	0	1	3	3	3	2	2	2	2	2	2	2	2	3	28	0	0	1	0	0	0
5	2	37	31	1	2	1	1	0	1	0	1	3	2	1	1	3	1	1	1	1	1	1	2	3	1	2	3	20	0	0	1	0	0	0
6	1	38	28	1	0	1	1	0	1	0	0	3	2	0	1	4	2	2	2	4	2	2	2	4	3	5	5	37	0	0	1	0	0	0
5	1	39	29	1	0	0	0	0	1	0	1	3	1	0	1	4	4	4	3	4	4	5	4	3	2	5	4	46	0	0	1	0	0	0
6	1	40	34	1	0	1	2	0	1	0	1	3	2	0	1	2	2	2	2	2	2	2	3	2	2	2	2	25	0	0	1	0	0	0
6	1	41	30	0	2	1	1	0	1	0	2	3	0	0	1	2	2	2	1	1	1	1	2	2	1	1	1	17	0	0	1	0	0	0
6	1	42	35	1	0	1	1	0	1	0	1	3	0	0	1	4	4	4	4	4	4	4	4	4	4	4	4	48	0	0	1	0	0	0
6	4	43	32	1	2	1	3	1	1	0	1	3	0	0	1	4	1	2	1	1	1	4	4	1	1	4	1	25	0	0	1	0	0	0
5	1	44	34	1	0	1	2	0	1	0	1	3	0	0	1	4	1	2	4	3	2	2	2	2	2	4	3	31	0	0	1	0	0	0
5	1	45	31	1	2	1	1	0	1	1	1	3	1	0	1	4	3	4	2	4	3	3	4	3	4	2	4	40	0	0	1	0	0	0
6	1	46	34	1	0	1	2	0	1	0	0	3	2	0	1	3	2	3	2	2	2	2	2	2	2	2	2	26	0	0	1	0	0	0
6	2	47	31	1	2	1	1	0	0	0	0	3	1	1	1	4	2	3	3	2	2	2	2	2	2	2	3	29	0	0	1	0	0	0
7	1	48	45	1	2	1	1	0	1	0	0	3	1	0	0	4	2	2	2	2	2	2	2	2	2	3	4	29	0	0	1	0	0	0
5	1	49	31	1	0	1	0	0	1	0	0	3	0	0	1	2	2	2	2	2	2	2	2	2	2	3	2	25	0	0	1	0	0	0
6	1	50	34	1	0	1	2	1	0	0	0	3	0	0	1	4	3	4	4	4	4	4	3	4	4	4	4	46	0	0	1	0	0	0
8	1	51	31	1	2	1	1	0	0	0	1	3	2	0	0	3	1	1	1	1	1	1	1	1	1	1	1	14	0	0	1	0	0	0
6	1	52	31	1	2	1	1	0	0	0	1	3	0	0	1	3	2	2	2	1	1	2	2	1	1	3	4	24	0	0	1	0	0	0
5	1	53	33	1	2	1	1	0	1	0	0	3	1	0	1	5	4	4	5	4	4	4	5	4	4	4	5	52	0	0	1	0	0	0
6	1	54	29	1	0	1	0	0	0	0	0	3	0	0	1	3	2	1	2	1	2	2	3	2	1	2	2	23	0	0	1	0	0	0
6	1	55	34	1	0	1	0	0	1	0	0	3	0	0	1	3	1	2	1	1	3	3	2	4	4	5	4	33	0	0	1	0	0	0
5	1	56	44	1	0	1	1	0	1	0	0	3	0	0	1	3	2	2	2	2	2	2	3	2	2	4	4	30	0	0	1	0	0	0
6	1	57	35	1	0	1	3	0	1	0	0	3	0	0	1	5	2	2	2	2	2	2	2	2	2	3	5	31	0	0	1	0	0	0
6	1	58	35	1	0	1	3	0	1	0	0	3	0	0	1	5	2	2	2	2	2	2	2	2	2	3	5	31	0	0	1	0	0	0
5	2	59	31	1	1	1	1	0	1	1	0	3	3	0	1	4	4	4	2	2	3	1	4	2	2	3	1	32	0	0	1	0	0	0
5	2	60	31	1	2	0	1	0	1	0	1	3	2	0	1	4	2	3	2	4	3	4	4	2	2	2	2	34	0	0	1	0	0	0
7	1	61	32	0	1	1	2	0	0	0	1	3	1	0	0	3	2	3	2	4	3	4	3	2	2	3	4	35	0	0	1	0	0	0
6	1	62	29	1	1	1	1	0	1	1	0	3	1	0	1	5	4	1	3	3	2	5	5	3	3	3	3	40	0	0	1	0	0	0
6	3	63	31	1	0	0	1	0	1	0	1	3	1	0	1	4	4	4	4	4	4	4	4	4	4	4	4	48	0	0	1	0	0	0
6	1	64	33	1	0	1	3	1	0	0	1	3	1	0	1	2	2	2	2	2	2	4	2	2	2	2	2	26	0	0	1	0	0	0
6	1	65	27	1	0	1	1	0	0	0	0	3	1	0	1	3	3	3	4	3	4	4	4	4	3	3	4	42	0	0	1	0	0	0
6	1	66	31	1	0	1	2	0	0	0	1	3	0	0	1	2	3	4	4	3	3	4	4	2	2	2	3	36	0	0	1	0	0	0
7	1	67	31	1	0	1	2	0	1	0	1	3	0	0	0	3	1	1	1	2	2	1	2	2	1	1	1	18	0	0	1	0	0	0
6	4	68	31	1	0	0	2	0	0	0	0	3	3	0	1	4	3	2	3	4	4	3	3	4	4	4	4	42	0	0	1	0	0	0
5	4	69	33	0	0	1	2	0	1	0	0	3	3	0	1	4	2	3	3	3	3	4	4	4	4	4	5	43	0	0	1	0	0	0
5	1	70	34	1	0	1	2	0	1	0	0	3	0	0	1	1	1	1	1	1	2	2	3	2	2	2	2	20	0	0	1	0	0	0
6	1	71	33	1	0	1	2	0	1	0	1	3	0	0	1	3	3	3	3	3	3	3	3	2	2	3	2	33	0	0	1	0	0	0
6	1	72	34	1	2	1	2	0	0	0	1	3	0	0	1	3	3	2	3	3	2	2	3	3	2	2	1	29	0	0	1	0	0	0
7	1	73	32	1	0	1	2	0	1	0	1	3	0	0	0	4	4	2	2	2	4	2	3	2	2	4	2	33	0	0	1	0	0	0
7	1	74	29	1	2	0	1	0	0	1	0	3	3	0	0	4	4	3	2	5	4	4	5	2	2	4	5	44	0	0	1	0	0	0
6	1	75	37	1	2	1	2	1	1	1	1	3	0	0	1	4	4	4	5	5	5	4	4	5	4	4	4	52	0	0	1	0	0	0
5	1	76	29	0	0	1	1	0	0	0	1	3	0	0	1	4	4	4	3	3	2	5	5	4	3	4	4	45	0	0	1	0	0	0
7	2	77	43	1	0	1	3	0	1	0	0	3	1	0	0	4	4	4	5	5	5	4	4	5	4	5	4	53	0	0	1	0	0	0
7	1	78	30	1	0	0	0	1	1	0	2	3	3	0	0	5	5	5	5	5	5	5	5	5	5	5	5	60	0	0	1	0	0	0
4	2	79	30	0	2	0	1	0	1	0	0	3	1	1	1	4	3	3	3	5	4	4	4	3	3	4	5	45	0	0	1	0	0	0
6	1	80	32	1	0	0	2	0	1	0	1	3	3	0	1	4	3	5	2	4	4	4	3	2	1	2	4	38	0	0	1	0	0	0
8	0	81	28	1	0	1	1	0	0	0	1	3	0	1	0	2	4	4	2	1	1	1	3	2	2	2	1	25	0	0	1	0	0	0
6	1	82	32	1	0	0	1	0	0	0	1	3	1	0	1	5	2	1	3	2	2	4	4	2	1	4	2	32	0	0	1	0	0	0
6	1	83	29	1	2	0	0	0	0	1	1	3	3	0	1	4	4	4	3	3	4	5	3	3	3	4	5	45	0	0	1	0	0	0
6	1	84	35	1	0	1	2	0	0	0	1	3	0	0	1	1	1	1	1	1	1	1	1	1	1	1	1	12	0	0	1	0	0	0
6	0	85	31	0	0	1	1	0	1	0	1	3	2	0	1	4	4	3	4	5	4	3	5	4	3	4	5	48	0	0	1	0	0	0
7	1	86	40	1	2	1	2	0	1	0	0	3	1	1	0	3	3	3	2	2	2	3	3	2	2	2	2	29	0	0	1	0	0	0
7	1	87	31	1	2	0	1	0	1	0	1	3	2	0	0	5	2	5	3	4	2	5	5	3	2	4	4	44	0	0	1	0	0	0
6	2	88	28	1	0	1	1	0	1	0	1	3	0	1	1	2	2	2	2	2	2	2	2	2	2	2	2	24	0	0	1	0	0	0
6	1	89	38	0	2	0	2	0	0	0	1	3	1	0	1	2	1	4	2	3	2	3	3	2	2	3	5	32	0	0	1	0	0	0
6	1	90	32	1	0	0	1	0	0	0	1	3	2	0	1	5	5	4	3	5	5	5	1	3	1	5	5	47	0	0	1	0	0	0
6	1	91	29	1	0	1	0	0	1	0	0	3	1	0	1	5	3	3	4	4	5	3	4	4	3	3	5	46	0	0	1	0	0	0
4	1	92	34	1	0	1	2	1	0	0	1	3	1	0	1	4	4	1	5	1	4	3	1	4	1	4	4	36	0	0	1	0	0	0
7	1	93	30	0	1	1	0	0	0	0	1	3	0	0	0	1	1	2	1	1	2	2	2	3	3	2	1	21	0	0	1	0	0	0
6	1	94	40	1	0	1	3	0	0	0	1	3	0	0	1	4	3	3	4	3	3	4	4	3	3	4	4	42	0	0	1	0	0	0
6	1	95	32	0	0	0	2	0	1	0	1	3	2	0	1	4	4	4	4	4	4	4	4	4	4	4	3	47	0	0	1	0	0	0
6	1	96	30	1	2	1	1	0	1	0	1	3	0	0	1	4	3	4	4	4	4	3	3	4	2	4	5	44	0	0	1	0	0	0
7	1	97	28	1	2	0	1	0	1	1	1	3	1	0	0	3	2	2	2	3	4	2	2	2	2	3	1	28	0	0	1	0	0	0
7	1	98	33	0	0	1	1	0	1	0	1	3	0	0	0	4	1	3	4	4	4	3	3	4	4	5	5	44	0	0	1	0	0	0
5	1	99	28	0	2	0	1	0	0	0	2	3	0	0	1	2	2	1	1	1	1	2	2	1	1	1	1	16	0	0	1	0	0	0
5	1	100	33	0	0	1	2	0	0	0	1	3	2	0	1	3	4	3	3	3	3	2	2	3	3	3	3	35	0	0	1	0	0	0
6	1	101	30	0	2	1	0	0	1	1	2	3	3	0	1	2	1	2	1	4	4	4	4	2	1	4	5	34	0	0	1	0	0	0
7	1	102	30	1	1	1	1	1	0	1	2	3	3	0	0	4	2	2	2	3	4	5	4	1	1	1	3	32	0	0	1	0	0	0
6	0	103	40	0	0	0	1	0	1	0	0	2	0	0	1	4	4	4	4	4	4	4	3	3	3	5	5	47	0	1	0	0	0	0
6	2	104	28	1	2	1	2	0	1	0	1	2	1	1	1	4	3	3	2	4	4	4	4	4	4	4	4	44	0	1	0	0	0	0
5	0	105	32	0	0	1	2	0	0	0	0	2	1	1	1	3	2	4	2	2	2	1	3	2	2	3	2	28	0	1	0	0	0	0
6	2	106	29	0	0	1	0	0	0	0	1	2	0	1	1	3	3	3	3	4	4	4	3	4	3	4	4	42	0	1	0	0	0	0
7	1	107	32	1	0	1	1	0	1	0	0	2	1	0	0	2	2	2	2	2	2	2	2	2	2	2	2	24	0	1	0	0	0	0
6	0	108	30	0	0	1	1	0	0	0	2	2	0	1	1	1	1	1	1	3	3	1	1	1	1	4	3	21	0	1	0	0	0	0
6	2	109	29	1	0	0	1	0	1	0	1	2	0	1	1	4	2	3	2	2	2	2	2	2	2	2	4	29	0	1	0	0	0	0
6	2	110	33	1	0	1	1	0	1	0	1	2	2	1	1	5	4	4	5	4	4	5	5	4	4	5	5	54	0	1	0	0	0	0
8	1	111	36	1	2	0	1	1	1	0	1	2	0	0	0	3	1	2	2	2	2	2	2	2	1	1	2	22	0	1	0	0	0	0
5	2	112	32	1	0	1	1	0	0	0	1	2	2	1	1	5	5	5	5	5	5	5	3	4	4	5	5	56	0	1	0	0	0	0
7	1	113	36	0	1	1	2	0	0	0	1	2	0	0	0	2	1	1	1	1	2	2	2	1	1	2	3	19	0	1	0	0	0	0
8	1	114	33	1	1	1	2	0	0	0	1	5	0	0	0	2	2	2	2	2	2	2	2	2	2	2	2	24	0	0	0	0	1	0
6	1	115	27	0	2	0	0	0	0	1	2	5	2	0	1	5	3	2	3	4	4	3	4	4	3	4	4	43	0	0	0	0	1	0
5	2	116	34	1	0	1	1	0	1	0	1	5	3	0	1	3	4	4	4	4	5	4	5	4	4	5	5	51	0	0	0	0	1	0
7	2	117	34	1	1	1	1	0	0	0	0	5	3	0	0	5	5	4	4	5	4	5	5	5	4	5	5	56	0	0	0	0	1	0
7	1	118	38	1	2	1	2	0	1	0	1	5	1	0	0	2	1	2	2	2	2	3	3	2	2	2	2	25	0	0	0	0	1	0
4	2	119	31	1	2	1	1	0	1	0	1	5	2	0	1	3	4	3	4	3	4	4	4	3	4	4	2	42	0	0	0	0	1	0
5	2	120	32	1	0	1	2	0	1	0	1	5	3	0	1	3	4	5	4	5	5	5	5	4	4	5	5	54	0	0	0	0	1	0
4	2	121	28	1	2	0	0	0	0	0	1	5	2	1	1	4	3	2	4	4	2	4	4	4	2	4	3	40	0	0	0	0	1	0
5	2	122	32	1	2	1	1	0	0	0	1	5	1	0	1	3	1	3	3	4	4	1	3	3	3	3	3	34	0	0	0	0	1	0
6	1	123	36	1	0	1	3	0	1	0	1	5	1	0	1	3	3	3	4	4	3	3	3	4	3	4	4	41	0	0	0	0	1	0
6	2	124	32	1	2	1	2	0	1	0	1	5	1	0	1	4	4	4	4	5	4	4	4	4	4	5	5	51	0	0	0	0	1	0
6	4	125	33	1	1	1	1	0	1	0	1	5	3	0	1	4	3	2	2	2	2	3	4	3	3	3	2	33	0	0	0	0	1	0
7	1	126	36	0	1	1	2	0	1	0	1	5	2	0	0	4	3	3	3	3	4	4	4	3	3	4	4	42	0	0	0	0	1	0
6	2	127	43	0	2	1	2	1	1	0	0	5	1	0	1	5	3	3	3	3	4	5	4	3	1	4	4	42	0	0	0	0	1	0
2	2	128	28	0	0	1	0	0	0	0	0	5	2	0	1	4	3	4	4	5	3	4	3	4	3	4	3	44	0	0	0	0	1	0
8	1	129	31	1	1	1	1	0	1	0	1	5	2	0	0	3	3	4	4	4	4	4	4	4	4	4	5	47	0	0	0	0	1	0
7	2	130	29	1	0	1	0	0	1	0	0	5	3	0	0	3	3	4	4	4	4	3	5	3	3	4	3	43	0	0	0	0	1	0
6	4	131	28	0	1	0	0	0	0	0	1	5	2	1	1	4	3	2	1	2	2	3	4	3	2	5	5	36	0	0	0	0	1	0
4	2	132	31	0	2	0	0	0	1	0	2	5	3	1	1	4	2	5	2	5	5	5	2	5	4	4	4	47	0	0	0	0	1	0
5	4	133	36	1	0	1	2	0	0	0	0	5	3	0	1	3	3	2	3	3	3	4	4	4	4	4	4	41	0	0	0	0	1	0
6	2	134	34	0	0	1	2	0	0	0	1	5	2	0	1	3	3	2	3	4	4	4	4	3	2	4	5	41	0	0	0	0	1	0
5	2	135	28	1	1	1	0	0	1	0	1	5	2	0	1	3	2	3	4	4	4	4	4	4	4	5	5	46	0	0	0	0	1	0
6	3	136	33	1	1	1	2	0	1	0	0	5	2	1	1	4	4	3	3	3	3	3	4	3	2	2	2	36	0	0	0	0	1	0
7	2	137	37	1	1	0	2	1	0	0	1	5	2	0	0	4	4	3	3	4	3	5	3	4	4	4	5	46	0	0	0	0	1	0
0	2	138	30	0	2	0	1	0	1	1	2	5	1	0	1	5	5	3	5	4	4	4	5	4	4	4	3	50	0	0	0	0	1	0
6	2	139	28	0	0	1	0	0	0	0	1	5	1	0	1	4	3	4	3	4	4	4	4	4	3	4	2	43	0	0	0	0	1	0
4	1	140	31	1	2	0	2	0	1	1	1	5	0	0	1	4	1	2	2	3	2	2	3	2	3	4	4	32	0	0	0	0	1	0
7	2	141	32	1	1	0	1	0	1	0	1	5	1	0	0	3	2	2	2	3	3	2	2	3	2	3	3	30	0	0	0	0	1	0
6	1	142	29	1	2	0	1	0	0	1	1	1	2	1	1	4	3	3	3	4	4	4	4	4	3	4	5	45	1	0	0	0	0	0
5	2	143	32	0	0	1	1	0	1	0	0	1	2	1	1	4	3	3	4	4	4	4	3	3	3	4	4	43	1	0	0	0	0	0
5	2	144	33	1	0	1	2	0	1	0	0	1	3	1	1	3	3	2	3	2	2	4	3	2	2	3	3	32	1	0	0	0	0	0
6	2	145	29	1	0	1	1	0	1	0	1	1	2	0	1	4	3	4	4	4	4	4	4	3	3	3	4	44	1	0	0	0	0	0
5	2	146	29	0	0	1	1	0	1	0	2	1	3	1	1	3	2	4	2	4	4	5	4	4	4	5	4	45	1	0	0	0	0	0
4	3	147	31	1	0	1	2	0	0	0	0	1	3	1	1	4	4	3	4	4	4	3	4	3	3	4	4	44	1	0	0	0	0	0
8	2	148	39	0	0	1	3	0	1	0	2	1	2	0	0	3	2	2	1	2	1	2	1	2	1	1	1	19	1	0	0	0	0	0
6	2	149	33	1	2	1	1	0	1	0	0	1	2	0	1	4	2	2	2	4	3	4	5	2	2	2	5	37	1	0	0	0	0	0
6	2	150	33	1	0	1	1	0	0	0	0	1	1	0	1	3	2	3	3	3	3	3	3	3	3	3	4	36	1	0	0	0	0	0
5	3	151	30	1	0	1	1	0	0	0	1	1	2	1	1	3	4	4	2	3	3	4	2	3	3	4	3	38	1	0	0	0	0	0
6	2	152	29	1	0	1	1	0	0	0	0	1	1	0	1	4	3	3	4	4	3	4	4	3	2	4	5	43	1	0	0	0	0	0
6	2	153	31	0	0	0	#NULL!	0	1	0	1	1	2	1	1	2	2	2	2	3	4	3	3	4	3	3	3	34	1	0	0	0	0	0
5	2	154	29	0	0	1	1	0	0	0	0	1	1	1	1	4	3	4	3	4	4	3	3	4	4	4	4	44	1	0	0	0	0	0
7	2	155	34	0	0	1	1	0	1	0	1	1	2	0	0	2	3	3	3	3	3	2	3	2	1	2	2	29	1	0	0	0	0	0
5	2	156	32	0	0	1	2	0	1	0	1	1	2	1	1	3	3	4	4	4	4	4	5	5	4	4	4	48	1	0	0	0	0	0
6	2	157	29	1	1	1	0	0	0	0	1	1	3	0	1	3	2	4	3	3	4	4	3	3	3	4	3	39	1	0	0	0	0	0
6	1	158	33	1	0	1	2	1	0	0	0	1	2	0	1	4	3	2	3	3	3	3	4	3	3	4	4	39	1	0	0	0	0	0
5	1	159	27	1	0	1	0	0	1	0	0	1	2	0	1	4	3	4	4	4	4	4	3	3	3	3	4	43	1	0	0	0	0	0
6	2	160	28	1	0	0	1	0	1	0	0	1	2	0	1	2	3	2	2	2	2	2	2	2	2	3	3	27	1	0	0	0	0	0
3	4	161	28	1	0	0	1	0	0	0	1	1	3	1	1	5	3	4	4	4	4	5	5	4	4	4	5	51	1	0	0	0	0	0
6	4	162	31	1	0	1	1	0	1	0	0	1	3	0	1	4	3	2	2	4	4	4	4	4	4	4	5	44	1	0	0	0	0	0
6	4	163	28	1	2	0	1	0	1	0	1	1	1	1	1	3	3	2	3	3	3	4	3	3	3	2	2	34	1	0	0	0	0	0
4	4	164	30	0	0	1	1	0	1	0	1	1	1	0	1	3	4	4	4	3	3	5	5	3	2	4	5	45	1	0	0	0	0	0
6	2	165	30	1	2	0	0	0	1	1	1	1	2	1	1	5	5	3	4	4	4	5	5	5	5	5	5	55	1	0	0	0	0	0
8	2	166	28	1	0	1	0	0	1	0	1	1	3	0	0	4	2	2	3	4	3	4	4	2	2	4	5	39	1	0	0	0	0	0
4	4	167	30	1	2	0	0	0	1	0	1	1	3	0	1	4	4	2	4	4	4	5	5	4	3	2	4	45	1	0	0	0	0	0
5	2	168	28	1	0	1	1	0	1	0	1	1	2	1	1	4	4	4	4	4	4	4	4	4	4	4	4	48	1	0	0	0	0	0
5	2	169	41	1	2	1	3	0	1	0	0	1	2	1	1	5	5	5	5	5	5	5	5	5	5	5	5	60	1	0	0	0	0	0
8	4	170	45	0	0	0	2	0	1	0	0	1	0	0	0	2	1	3	2	3	2	2	2	2	2	2	2	25	1	0	0	0	0	0
4	1	171	29	0	2	1	1	0	0	0	1	1	2	0	1	4	3	4	4	4	4	4	4	3	4	4	5	47	1	0	0	0	0	0
6	2	172	34	1	0	1	2	0	1	0	0	1	3	0	1	3	3	2	3	3	3	4	4	2	2	2	2	33	1	0	0	0	0	0
6	2	173	30	0	0	1	1	0	1	0	0	1	2	1	1	4	4	4	3	4	4	4	4	4	3	4	3	45	1	0	0	0	0	0
6	1	174	28	1	0	1	2	0	1	0	0	1	1	1	1	3	3	3	2	4	4	4	4	4	4	4	4	43	1	0	0	0	0	0
6	2	175	28	1	0	0	0	0	1	0	1	1	1	1	1	4	2	4	4	3	4	5	5	3	2	4	4	44	1	0	0	0	0	0
6	1	176	39	0	0	1	3	0	0	0	2	4	0	0	1	4	4	3	4	3	3	4	3	3	4	4	4	43	0	0	0	1	0	0
5	1	177	29	0	2	1	1	0	1	1	2	4	2	0	1	4	3	2	3	4	4	3	3	2	2	2	4	36	0	0	0	1	0	0
6	3	178	34	0	0	1	2	0	0	0	0	4	1	0	1	3	2	4	5	5	5	4	4	5	4	5	5	51	0	0	0	1	0	0
5	1	179	32	0	2	1	1	0	1	0	1	4	1	0	1	4	3	2	2	2	3	3	2	2	2	3	2	30	0	0	0	1	0	0
6	1	180	28	0	2	0	0	0	1	1	1	4	2	0	1	3	2	2	2	2	2	2	2	2	2	2	2	25	0	0	0	1	0	0
6	1	181	34	0	0	1	2	0	0	0	0	4	0	0	1	1	1	1	1	1	1	1	1	1	1	1	1	12	0	0	0	1	0	0
4	1	182	33	0	0	1	1	0	1	0	1	4	0	0	1	2	2	3	2	3	3	5	5	4	2	4	5	40	0	0	0	1	0	0
7	1	183	30	0	2	0	0	0	1	1	1	4	1	0	0	5	1	1	2	2	3	3	3	3	3	3	5	34	0	0	0	1	0	0
6	1	184	35	1	0	1	1	0	1	0	2	4	0	0	1	1	1	1	1	1	1	1	1	1	1	1	1	12	0	0	0	1	0	0
6	1	185	29	0	0	1	1	0	1	0	1	4	0	0	1	4	2	2	2	2	2	2	2	2	2	2	2	26	0	0	0	1	0	0
5	1	186	37	0	0	1	2	0	1	0	2	4	1	0	1	1	1	1	1	1	1	1	1	1	1	1	1	12	0	0	0	1	0	0
7	1	187	31	0	1	1	1	0	1	1	1	4	1	0	0	5	3	4	5	5	5	5	5	5	5	5	5	57	0	0	0	1	0	0
6	2	188	27	0	0	0	1	0	1	0	1	4	2	0	1	4	4	3	4	3	3	4	4	3	2	3	4	41	0	0	0	1	0	0
6	1	189	28	0	0	1	1	0	1	0	0	4	3	0	1	3	3	3	3	3	3	3	3	3	3	3	3	36	0	0	0	1	0	0
7	1	190	31	1	2	1	1	0	1	0	1	4	0	0	0	3	2	1	1	1	1	1	1	1	1	2	1	16	0	0	0	1	0	0
6	1	191	31	0	0	1	3	0	1	0	2	4	2	0	1	5	5	4	5	5	5	5	5	5	5	5	5	59	0	0	0	1	0	0
6	2	192	30	0	0	1	1	0	1	0	1	4	3	0	1	3	2	3	2	3	3	3	3	3	3	4	4	36	0	0	0	1	0	0
6	2	193	33	0	0	1	2	1	1	0	1	4	2	0	1	2	2	2	2	3	3	4	2	3	2	2	2	29	0	0	0	1	0	0
6	1	194	30	0	2	0	0	0	1	1	1	4	0	0	1	3	1	2	2	2	2	2	2	2	2	2	2	24	0	0	0	1	0	0
7	1	195	28	1	0	1	1	0	1	0	1	4	1	0	0	3	3	2	2	1	2	4	3	2	1	1	1	25	0	0	0	1	0	0
7	0	196	39	0	0	1	2	0	1	0	1	4	0	0	0	3	2	3	1	2	2	2	3	1	2	2	1	24	0	0	0	1	0	0
7	0	197	34	0	0	1	2	0	1	0	1	4	0	0	0	4	3	3	4	4	3	4	4	3	2	4	4	42	0	0	0	1	0	0
6	1	198	35	1	2	0	1	0	0	0	1	4	2	0	1	5	3	4	3	2	4	4	4	2	2	2	2	37	0	0	0	1	0	0
6	1	199	34	0	0	1	2	0	1	0	1	4	1	0	1	2	3	2	4	3	2	4	3	3	3	4	4	37	0	0	0	1	0	0
5	1	200	32	0	0	1	2	0	1	0	0	4	0	0	1	2	2	1	1	2	2	2	2	2	1	2	1	20	0	0	0	1	0	0
6	2	201	29	0	2	0	0	0	1	0	1	4	3	0	1	3	2	3	4	4	3	2	2	2	4	4	3	36	0	0	0	1	0	0
6	1	202	28	0	0	1	0	0	1	0	1	4	0	0	1	4	4	4	3	3	3	4	3	3	3	3	3	40	0	0	0	1	0	0
6	1	203	34	1	0	1	2	0	1	0	1	4	2	0	1	4	4	4	4	4	4	5	4	5	4	5	3	50	0	0	0	1	0	0
7	1	204	34	0	0	1	2	0	1	0	2	4	0	0	0	1	1	1	1	1	1	1	1	1	1	1	1	12	0	0	0	1	0	0
7	2	205	28	0	0	0	1	0	0	0	1	4	1	0	0	2	2	2	2	2	1	2	1	1	1	1	1	18	0	0	0	1	0	0
6	1	206	28	0	0	1	1	0	1	0	1	4	1	0	1	3	2	2	2	3	3	1	2	2	2	3	1	26	0	0	0	1	0	0
